# Supplementary material for: XRN2 interactome reveals its synthetic lethal relationship with PARP1 inhibition
Source: Sci Rep. 2020 Aug 28;10:14253. doi: 10.1038/s41598-020-71203-7 (PMC7455564; doi:10.1038/s41598-020-71203-7)
Supplement: Supplementary file 2 — Supplementary Table S1. [file 41598_2020_71203_MOESM2_ESM.xlsx]

## Sheet: Sheet1
Table S1: List of proteins identified by mass spectrometric analyses of TAP-XRN2 pull-down.
Proteins with distinguished peptide identity, number of peptide sequences ≥5, PSM ≥5, % coverage ≥5, either exclusively
present in the TAP-XRN2 fraction or enriched in TAP-XRN2 pull-down (TAP-XRN2/TAP ratio >1.0) were considered significant.
								SPECTRAL INDEX (MIC SIn)		RATIO
Protein	Description	Length (AA)	mw (Da)	PSMs	Peptide Seqs	% Coverage	Modifications Observed	TAP	TAP-XRN2	TAP-XRN2/TAP
Q96A65	EXOC4_HUMAN Exocyst complex component 4 OS=Homo sapiens GN=EXOC4 PE=1 SV=1	974	110717	9	10	13.1			1.941e-07	TAP-XRN2 Only
P58107	EPIPL_HUMAN Epiplakin OS=Homo sapiens GN=EPPK1 PE=1 SV=2	5090	556792	8	9	13.6	Oxidation (M)		9.326e-08	TAP-XRN2 Only
Q9NU22	MDN1_HUMAN Midasin OS=Homo sapiens GN=MDN1 PE=1 SV=2	5596	634095	8	8	1.5	Acetyl (Protein N-term),Oxidation (M)		3.397e-08	TAP-XRN2 Only
O95163	ELP1_HUMAN Elongator complex protein 1 OS=Homo sapiens GN=IKBKAP PE=1 SV=3	1332	150555	7	7	6.5	Carbamidomethyl (C)		1.611e-07	TAP-XRN2 Only
P53618	COPB_HUMAN Coatomer subunit beta OS=Homo sapiens GN=COPB1 PE=1 SV=3	953	107344	6	7	10.4	Carbamidomethyl (C),Oxidation (M)		2.068e-07	TAP-XRN2 Only
Q92616	GCN1L_HUMAN Translational activator GCN1 OS=Homo sapiens GN=GCN1L1 PE=1 SV=6	2671	293365	12	12	5.3	Acetyl (Protein N-term)	3.076e-10	1.222e-07	397.269
P39019	RS19_HUMAN 40S ribosomal protein S19 OS=Homo sapiens GN=RPS19 PE=1 SV=2	145	16086.6	9	7	37.9	Oxidation (M)	4.592e-09	1.602e-06	348.868
P57740	NU107_HUMAN Nuclear pore complex protein Nup107 OS=Homo sapiens GN=NUP107 PE=1 SV=1	925	106577	15	12	15.1	Oxidation (M)	2.454e-08	1.095e-06	44.621
Q15021	CND1_HUMAN Condensin complex subunit 1 OS=Homo sapiens GN=NCAPD2 PE=1 SV=3	1401	157497	24	21	18.6	Carbamidomethyl (C),Oxidation (M)	1.537e-08	6.551e-07	42.622
Q9NVI1	FANCI_HUMAN Fanconi anemia group I protein OS=Homo sapiens GN=FANCI PE=1 SV=4	1328	149625	15	13	10.5	Carbamidomethyl (C)	1.301e-08	5.369e-07	41.2683
Q92621	NU205_HUMAN Nuclear pore complex protein Nup205 OS=Homo sapiens GN=NUP205 PE=1 SV=3	2012	228371	26	23	11.9	Carbamidomethyl (C),Gln->pyro-Glu (N-term Q),Oxidation (M)	1.427e-08	5.323e-07	37.302
P49792	RBP2_HUMAN E3 SUMO-protein ligase RanBP2 OS=Homo sapiens GN=RANBP2 PE=1 SV=2	3224	358929	30	24	8.2	Carbamidomethyl (C),Oxidation (M)	1.117e-08	3.364e-07	30.1164
P78527	PRKDC_HUMAN DNA-dependent protein kinase catalytic subunit OS=Homo sapiens GN=PRKDC PE=1 SV=3	4128	470013	254	152	38.2	Ammonia-loss (N-term C) + Carbamidomethyl (C),Carbamidomethyl (C),Gln->pyro-Glu (N-term Q),Oxidation (M)	1.777e-07	4.424e-06	24.8959
O75694	NU155_HUMAN Nuclear pore complex protein Nup155 OS=Homo sapiens GN=NUP155 PE=1 SV=1	1391	155515	34	22	20.2	Carbamidomethyl (C),Oxidation (M)	4.422e-08	9.984e-07	22.578
P12236	ADT3_HUMAN ADP/ATP translocase 3 OS=Homo sapiens GN=SLC25A6 PE=1 SV=4	298	32917.2	5	11	34.6	Carbamidomethyl (C),Oxidation (M)	4.313e-08	7.931e-07	18.3886
Q14739	LBR_HUMAN Lamin-B receptor OS=Homo sapiens GN=LBR PE=1 SV=2	615	70838.1	17	11	17.1		1.12e-07	2.045e-06	18.2589
Q8N1F7	NUP93_HUMAN Nuclear pore complex protein Nup93 OS=Homo sapiens GN=NUP93 PE=1 SV=2	819	93663.8	35	26	40.2	Acetyl (Protein N-term),Carbamidomethyl (C),Gln->pyro-Glu (N-term Q),Oxidation (M)	1.366e-07	2.252e-06	16.4861
Q92797	SYMPK_HUMAN Symplekin OS=Homo sapiens GN=SYMPK PE=1 SV=2	1274	141437	16	13	12.6	Carbamidomethyl (C),Oxidation (M)	2.002e-08	2.975e-07	14.8601
P33176	KINH_HUMAN Kinesin-1 heavy chain OS=Homo sapiens GN=KIF5B PE=1 SV=1	963	109905	6	7	9.2		1.434e-08	2.035e-07	14.1911
Q8WUM0	NU133_HUMAN Nuclear pore complex protein Nup133 OS=Homo sapiens GN=NUP133 PE=1 SV=2	1156	129240	33	23	24.1	Carbamidomethyl (C),Glu->pyro-Glu (N-term E),Oxidation (M)	1.168e-07	1.641e-06	14.0497
Q12769	NU160_HUMAN Nuclear pore complex protein Nup160 OS=Homo sapiens GN=NUP160 PE=1 SV=3	1436	162431	25	18	13.9	Carbamidomethyl (C),Gln->pyro-Glu (N-term Q),Oxidation (M)	7.362e-08	8.924e-07	12.1217
P49411	EFTU_HUMAN Elongation factor Tu, mitochondrial OS=Homo sapiens GN=TUFM PE=1 SV=2	452	49636.3	12	8	21	Oxidation (M)	1.61e-07	1.623e-06	10.0807
P50914	RL14_HUMAN 60S ribosomal protein L14 OS=Homo sapiens GN=RPL14 PE=1 SV=4	215	23471	6	5	22.8	Carbamidomethyl (C),Oxidation (M)	1.484e-07	1.234e-06	8.31536
Q01081	U2AF1_HUMAN Splicing factor U2AF 35 kDa subunit OS=Homo sapiens GN=U2AF1 PE=1 SV=3	240	27908.5	11	7	31.2	Acetyl (Protein N-term),Carbamidomethyl (C),Oxidation (M)	3.199e-07	2.576e-06	8.05252
Q13616	CUL1_HUMAN Cullin-1 OS=Homo sapiens GN=CUL1 PE=1 SV=2	776	89838.1	18	14	18.9	Oxidation (M)	6.591e-08	5.182e-07	7.86224
Q13509	TBB3_HUMAN Tubulin beta-3 chain OS=Homo sapiens GN=TUBB3 PE=1 SV=2	450	50526.3	6	19	36	Carbamidomethyl (C),Oxidation (M)	3.696e-08	2.855e-07	7.72457
P63167	DYL1_HUMAN Dynein light chain 1, cytoplasmic OS=Homo sapiens GN=DYNLL1 PE=1 SV=1	89	10377.1	7	5	64	Carbamidomethyl (C),Oxidation (M)	5.975e-07	4.534e-06	7.58828
O95347	SMC2_HUMAN Structural maintenance of chromosomes protein 2 OS=Homo sapiens GN=SMC2 PE=1 SV=2	1197	135914	65	40	35.8	Ammonia-loss (N-term C) + Carbamidomethyl (C),Carbamidomethyl (C),Gln->pyro-Glu (N-term Q),Oxidation (M)	2.992e-07	2.267e-06	7.57687
Q14204	DYHC1_HUMAN Cytoplasmic dynein 1 heavy chain 1 OS=Homo sapiens GN=DYNC1H1 PE=1 SV=5	4646	533459	451	218	50.9	Ammonia-loss (N-term C) + Carbamidomethyl (C),Carbamidomethyl (C),Gln->pyro-Glu (N-term Q),Oxidation (M)	1.02e-06	7.415e-06	7.26961
O95486	SC24A_HUMAN Protein transport protein Sec24A OS=Homo sapiens GN=SEC24A PE=1 SV=2	1093	119998	12	11	13.4	Oxidation (M)	3.969e-08	2.598e-07	6.54573
O14980	XPO1_HUMAN Exportin-1 OS=Homo sapiens GN=XPO1 PE=1 SV=1	1071	123612	11	9	10	Carbamidomethyl (C),Oxidation (M)	3.842e-08	2.496e-07	6.49662
Q8IYI6	EXOC8_HUMAN Exocyst complex component 8 OS=Homo sapiens GN=EXOC8 PE=1 SV=2	725	81963.6	8	7	11	Oxidation (M)	5.55e-08	3.567e-07	6.42703
Q68CZ6	HAUS3_HUMAN HAUS augmin-like complex subunit 3 OS=Homo sapiens GN=HAUS3 PE=1 SV=1	603	69786.9	7	6	11.1	Acetyl (Protein N-term),Carbamidomethyl (C),Oxidation (M)	4.659e-08	2.948e-07	6.32754
Q9Y6D9	MD1L1_HUMAN Mitotic spindle assembly checkpoint protein MAD1 OS=Homo sapiens GN=MAD1L1 PE=1 SV=2	718	83213.7	13	11	16		8.022e-08	4.883e-07	6.08701
Q02040	AK17A_HUMAN A-kinase anchor protein 17A OS=Homo sapiens GN=AKAP17A PE=1 SV=2	695	80884	8	8	12.4	Acetyl (Protein N-term),Carbamidomethyl (C)	4.208e-08	2.33e-07	5.53707
Q70UQ0-4	IKIP_HUMAN Isoform 4 of Inhibitor of nuclear factor kappa-B kinase-interacting protein OS=Homo sapiens GN=IKBIP	377	43164.6	12	11	35.5	Oxidation (M)	1.651e-07	9.123e-07	5.52574
Q02878	RL6_HUMAN 60S ribosomal protein L6 OS=Homo sapiens GN=RPL6 PE=1 SV=3	288	32779.7	15	11	38.2		5.913e-07	3.252e-06	5.49975
O94927	HAUS5_HUMAN HAUS augmin-like complex subunit 5 OS=Homo sapiens GN=HAUS5 PE=1 SV=2	633	71818.1	11	7	11.8	Acetyl (Protein N-term),Oxidation (M)	9.808e-08	5.381e-07	5.48634
Q9BQ39	DDX50_HUMAN ATP-dependent RNA helicase DDX50 OS=Homo sapiens GN=DDX50 PE=1 SV=1	737	82730.2	7	5	7.9		3.213e-08	1.646e-07	5.12294
Q8N1G2	CMTR1_HUMAN Cap-specific mRNA (nucleoside-2'-O-)-methyltransferase 1 OS=Homo sapiens GN=CMTR1 PE=1 SV=1	835	95494.1	9	8	10.2	Oxidation (M)	6.721e-08	3.437e-07	5.11382
P06493	CDK1_HUMAN Cyclin-dependent kinase 1 OS=Homo sapiens GN=CDK1 PE=1 SV=3	297	34145.9	13	6	25.3	Oxidation (M)	5.04e-07	2.458e-06	4.87698
Q6P1J9	CDC73_HUMAN Parafibromin OS=Homo sapiens GN=CDC73 PE=1 SV=1	531	60683.2	9	6	11.1	Acetyl (Protein N-term)	1.263e-07	6.155e-07	4.87332
Q2TAY7	SMU1_HUMAN WD40 repeat-containing protein SMU1 OS=Homo sapiens GN=SMU1 PE=1 SV=2	513	57651.3	12	9	18.5	Acetyl (Protein N-term),Carbamidomethyl (C),Oxidation (M)	1.801e-07	8.731e-07	4.84786
Q9BUQ8	DDX23_HUMAN Probable ATP-dependent RNA helicase DDX23 OS=Homo sapiens GN=DDX23 PE=1 SV=3	820	95758	10	8	9.8		1.101e-07	5.08e-07	4.61399
Q9H1A4	APC1_HUMAN Anaphase-promoting complex subunit 1 OS=Homo sapiens GN=ANAPC1 PE=1 SV=1	1944	216938	11	7	4.4	Oxidation (M)	2.759e-08	1.26e-07	4.56687
P42166	LAP2A_HUMAN Lamina-associated polypeptide 2, isoform alpha OS=Homo sapiens GN=TMPO PE=1 SV=2	694	75643.7	12	17	33.7	Carbamidomethyl (C),Gln->pyro-Glu (N-term Q),Oxidation (M)	1.279e-07	5.833e-07	4.56059
Q9BW27	NUP85_HUMAN Nuclear pore complex protein Nup85 OS=Homo sapiens GN=NUP85 PE=1 SV=1	656	75151.2	15	12	22.4	Acetyl (Protein N-term),Carbamidomethyl (C),Oxidation (M)	1.389e-07	6.231e-07	4.48596
Q07021	C1QBP_HUMAN Complement component 1 Q subcomponent-binding protein, mitochondrial OS=Homo sapiens GN=C1QBP PE=1 SV=1	282	31414.7	10	5	29.1	Carbamidomethyl (C),Oxidation (M)	3.304e-07	1.461e-06	4.42191
Q13283	G3BP1_HUMAN Ras GTPase-activating protein-binding protein 1 OS=Homo sapiens GN=G3BP1 PE=1 SV=1	466	52258.1	10	9	29	Carbamidomethyl (C),Gln->pyro-Glu (N-term Q),Oxidation (M)	2.152e-07	9.073e-07	4.21608
Q70UQ0	IKIP_HUMAN Inhibitor of nuclear factor kappa-B kinase-interacting protein OS=Homo sapiens GN=IKBIP PE=1 SV=1	350	39375	7	8	26		1.025e-07	4.202e-07	4.09951
P05141	ADT2_HUMAN ADP/ATP translocase 2 OS=Homo sapiens GN=SLC25A5 PE=1 SV=7	298	32903.2	7	14	37.9	Acetyl (Protein N-term),Carbamidomethyl (C),Gln->pyro-Glu (N-term Q),Oxidation (M)	6.185e-07	2.482e-06	4.01293
Q8NI27	THOC2_HUMAN THO complex subunit 2 OS=Homo sapiens GN=THOC2 PE=1 SV=2	1593	183128	15	13	8	Carbamidomethyl (C),Oxidation (M)	8.876e-08	3.462e-07	3.90041
Q9Y295	DRG1_HUMAN Developmentally-regulated GTP-binding protein 1 OS=Homo sapiens GN=DRG1 PE=1 SV=1	367	40624.9	10	6	21.5	Oxidation (M)	2.528e-07	9.652e-07	3.81804
P26373	RL13_HUMAN 60S ribosomal protein L13 OS=Homo sapiens GN=RPL13 PE=1 SV=4	211	24300.6	7	5	23.7	Oxidation (M)	1.979e-07	7.506e-07	3.79282
P34932	HSP74_HUMAN Heat shock 70 kDa protein 4 OS=Homo sapiens GN=HSPA4 PE=1 SV=4	840	94505.4	14	15	20	Carbamidomethyl (C),Oxidation (M)	1.45e-07	5.499e-07	3.79241
O43707	ACTN4_HUMAN Alpha-actinin-4 OS=Homo sapiens GN=ACTN4 PE=1 SV=2	911	105059	16	14	16.6	Carbamidomethyl (C),Oxidation (M)	1.411e-07	5.138e-07	3.64139
P36578	RL4_HUMAN 60S ribosomal protein L4 OS=Homo sapiens GN=RPL4 PE=1 SV=5	427	47793.5	13	7	18	Carbamidomethyl (C),Oxidation (M)	2.525e-07	9.174e-07	3.63327
P07437	TBB5_HUMAN Tubulin beta chain OS=Homo sapiens GN=TUBB PE=1 SV=2	444	49765	32	30	74.5	Carbamidomethyl (C),Oxidation (M)	1.583e-06	5.744e-06	3.62855
Q96GM5	SMRD1_HUMAN SWI/SNF-related matrix-associated actin-dependent regulator of chromatin subfamily D member 1 OS=Homo sapiens GN=SMARCD1 PE=1 SV=2	515	58339.9	5	5	8.7	Oxidation (M)	8.523e-08	3.053e-07	3.58207
P08670	VIME_HUMAN Vimentin OS=Homo sapiens GN=VIM PE=1 SV=4	466	53745.2	209	58	90.3	Carbamidomethyl (C),Gln->pyro-Glu (N-term Q),Oxidation (M)	1.268e-05	4.441e-05	3.50237
O75475	PSIP1_HUMAN PC4 and SFRS1-interacting protein OS=Homo sapiens GN=PSIP1 PE=1 SV=1	530	60210.8	12	7	14.3	Oxidation (M)	1.807e-07	6.32e-07	3.49751
Q9NVM9	ASUN_HUMAN Protein asunder homolog OS=Homo sapiens GN=ASUN PE=1 SV=2	706	80372.4	8	8	11	Oxidation (M)	9.823e-08	3.412e-07	3.47348
O75533	SF3B1_HUMAN Splicing factor 3B subunit 1 OS=Homo sapiens GN=SF3B1 PE=1 SV=3	1304	146116	73	43	40.3	Carbamidomethyl (C),Oxidation (M)	6.738e-07	2.329e-06	3.45652
Q9UQE7	SMC3_HUMAN Structural maintenance of chromosomes protein 3 OS=Homo sapiens GN=SMC3 PE=1 SV=2	1217	141814	65	40	35.2	Carbamidomethyl (C),Oxidation (M)	5.421e-07	1.86e-06	3.4311
P55795	HNRH2_HUMAN Heterogeneous nuclear ribonucleoprotein H2 OS=Homo sapiens GN=HNRNPH2 PE=1 SV=1	449	49358.4	9	14	35.4	Carbamidomethyl (C),Oxidation (M)	1.603e-07	5.459e-07	3.40549
Q09161	NCBP1_HUMAN Nuclear cap-binding protein subunit 1 OS=Homo sapiens GN=NCBP1 PE=1 SV=1	790	92014.7	25	15	22.3	Carbamidomethyl (C),Oxidation (M)	2.06e-07	6.929e-07	3.36359
P19387	RPB3_HUMAN DNA-directed RNA polymerase II subunit RPB3 OS=Homo sapiens GN=POLR2C PE=1 SV=2	275	31493.8	8	7	34.9		2.03e-07	6.79e-07	3.34483
Q15437	SC23B_HUMAN Protein transport protein Sec23B OS=Homo sapiens GN=SEC23B PE=1 SV=2	767	86639.6	18	12	20.5	Acetyl (Protein N-term),Carbamidomethyl (C),Oxidation (M)	2.473e-07	8.269e-07	3.34371
Q9BPX3	CND3_HUMAN Condensin complex subunit 3 OS=Homo sapiens GN=NCAPG PE=1 SV=1	1015	114550	22	16	16.1	Carbamidomethyl (C),Oxidation (M)	8.7e-07	2.774e-06	3.18851
P43246	MSH2_HUMAN DNA mismatch repair protein Msh2 OS=Homo sapiens GN=MSH2 PE=1 SV=1	934	104947	55	30	35.3	Carbamidomethyl (C),Gln->pyro-Glu (N-term Q),Oxidation (M)	1.213e-06	3.682e-06	3.03545
Q96I25	SPF45_HUMAN Splicing factor 45 OS=Homo sapiens GN=RBM17 PE=1 SV=1	401	45042	8	8	19.2	Carbamidomethyl (C),Gln->pyro-Glu (N-term Q),Oxidation (M)	2.04e-07	6.125e-07	3.00245
Q99567	NUP88_HUMAN Nuclear pore complex protein Nup88 OS=Homo sapiens GN=NUP88 PE=1 SV=2	741	83704.9	16	11	16.5	Carbamidomethyl (C),Oxidation (M)	2.644e-07	7.902e-07	2.98865
Q5VTR2	BRE1A_HUMAN E3 ubiquitin-protein ligase BRE1A OS=Homo sapiens GN=RNF20 PE=1 SV=2	975	113880	11	11	12.6	Oxidation (M)	8.294e-08	2.473e-07	2.98167
Q14683	SMC1A_HUMAN Structural maintenance of chromosomes protein 1A OS=Homo sapiens GN=SMC1A PE=1 SV=2	1233	143504	73	43	39.3	Carbamidomethyl (C),Gln->pyro-Glu (N-term Q),Oxidation (M)	6.456e-07	1.915e-06	2.96623
P49756	RBM25_HUMAN RNA-binding protein 25 OS=Homo sapiens GN=RBM25 PE=1 SV=3	843	100377	15	9	11.3	Carbamidomethyl (C)	1.899e-07	5.618e-07	2.9584
Q01082	SPTB2_HUMAN Spectrin beta chain, non-erythrocytic 1 OS=Homo sapiens GN=SPTBN1 PE=1 SV=2	2364	275141	140	84	42.6	Carbamidomethyl (C),Gln->pyro-Glu (N-term Q),Oxidation (M)	8.375e-07	2.447e-06	2.92179
O00148	DX39A_HUMAN ATP-dependent RNA helicase DDX39A OS=Homo sapiens GN=DDX39A PE=1 SV=2	427	49224	22	29	70	Acetyl (Protein N-term),Ammonia-loss (N-term C) + Carbamidomethyl (C),Carbamidomethyl (C),Oxidation (M)	4.338e-07	1.229e-06	2.8331
O60216	RAD21_HUMAN Double-strand-break repair protein rad21 homolog OS=Homo sapiens GN=RAD21 PE=1 SV=2	631	71824.8	21	16	29.2	Carbamidomethyl (C),Oxidation (M)	2.422e-07	6.857e-07	2.83113
P78371	TCPB_HUMAN T-complex protein 1 subunit beta OS=Homo sapiens GN=CCT2 PE=1 SV=4	535	57596.2	46	25	65.6	Acetyl (Protein N-term),Carbamidomethyl (C),Gln->pyro-Glu (N-term Q),Oxidation (M)	1.282e-06	3.565e-06	2.78081
Q9UJX2	CDC23_HUMAN Cell division cycle protein 23 homolog OS=Homo sapiens GN=CDC23 PE=1 SV=3	597	68952.1	9	6	9.2		2.091e-07	5.738e-07	2.74414
Q9UHD2	TBK1_HUMAN Serine/threonine-protein kinase TBK1 OS=Homo sapiens GN=TBK1 PE=1 SV=1	729	83804.9	9	6	10.3	Oxidation (M)	1.037e-07	2.65e-07	2.55545
Q96JM3	CHAP1_HUMAN Chromosome alignment-maintaining phosphoprotein 1 OS=Homo sapiens GN=CHAMP1 PE=1 SV=2	812	89277.1	15	10	13.4	Acetyl (Protein N-term),Oxidation (M)	1.833e-07	4.602e-07	2.51064
Q13185	CBX3_HUMAN Chromobox protein homolog 3 OS=Homo sapiens GN=CBX3 PE=1 SV=4	183	20852.4	9	5	23.5	Oxidation (M)	8.137e-07	2.028e-06	2.49232
Q9Y2L1	RRP44_HUMAN Exosome complex exonuclease RRP44 OS=Homo sapiens GN=DIS3 PE=1 SV=2	958	109204	53	28	32.8	Carbamidomethyl (C),Oxidation (M)	1.078e-06	2.684e-06	2.4898
Q86VP6	CAND1_HUMAN Cullin-associated NEDD8-dissociated protein 1 OS=Homo sapiens GN=CAND1 PE=1 SV=2	1230	136649	69	32	30.3	Acetyl (Protein N-term),Carbamidomethyl (C),Oxidation (M)	1.061e-06	2.625e-06	2.47408
P11182	ODB2_HUMAN Lipoamide acyltransferase component of branched-chain alpha-keto acid dehydrogenase complex, mitochondrial OS=Homo sapiens GN=DBT PE=1 SV=3	482	53597	26	14	32	Carbamidomethyl (C),Oxidation (M)	8.106e-07	1.975e-06	2.43647
P17812	PYRG1_HUMAN CTP synthase 1 OS=Homo sapiens GN=CTPS1 PE=1 SV=2	591	66810.1	6	5	10.8	Carbamidomethyl (C)	1.381e-07	3.323e-07	2.40623
E7EQT4	E7EQT4_HUMAN Apoptotic chromatin condensation inducer in the nucleus OS=Homo sapiens GN=ACIN1 PE=2 SV=2	1301	147653	10	13	11.5	Oxidation (M)	5.251e-08	1.248e-07	2.37669
Q92769	HDAC2_HUMAN Histone deacetylase 2 OS=Homo sapiens GN=HDAC2 PE=1 SV=2	488	55472.9	12	16	35.2	Acetyl (Protein N-term),Carbamidomethyl (C),Oxidation (M)	2.332e-07	5.53e-07	2.37136
P46821	MAP1B_HUMAN Microtubule-associated protein 1B OS=Homo sapiens GN=MAP1B PE=1 SV=2	2468	271206	46	33	20.4	Acetyl (Protein N-term),Carbamidomethyl (C),Oxidation (M)	2.114e-07	4.952e-07	2.34248
P24752	THIL_HUMAN Acetyl-CoA acetyltransferase, mitochondrial OS=Homo sapiens GN=ACAT1 PE=1 SV=1	427	45296.7	8	7	18.5		3.66e-07	8.328e-07	2.27541
O75131	CPNE3_HUMAN Copine-3 OS=Homo sapiens GN=CPNE3 PE=1 SV=1	537	60236.2	23	15	31.5	Carbamidomethyl (C),Oxidation (M)	6.61e-07	1.484e-06	2.24508
O60231	DHX16_HUMAN Putative pre-mRNA-splicing factor ATP-dependent RNA helicase DHX16 OS=Homo sapiens GN=DHX16 PE=1 SV=2	1041	119495	7	6	6.2	Oxidation (M)	5.632e-08	1.24e-07	2.2017
Q9H0D6	XRN2_HUMAN 5'-3' exoribonuclease 2 OS=Homo sapiens GN=XRN2 PE=1 SV=1	950	108783	22	15	18.4	Oxidation (M)	2.982e-07	6.505e-07	2.18142
P46781	RS9_HUMAN 40S ribosomal protein S9 OS=Homo sapiens GN=RPS9 PE=1 SV=3	194	22631.6	17	9	34		1.715e-06	3.671e-06	2.14052
Q7L014	DDX46_HUMAN Probable ATP-dependent RNA helicase DDX46 OS=Homo sapiens GN=DDX46 PE=1 SV=2	1031	117596	39	20	19.7	Oxidation (M)	5.931e-07	1.252e-06	2.11094
Q9Y224	CN166_HUMAN UPF0568 protein C14orf166 OS=Homo sapiens GN=C14orf166 PE=1 SV=1	244	28122.7	13	5	26.2	Oxidation (M)	5.917e-07	1.24e-06	2.09566
Q13151	ROA0_HUMAN Heterogeneous nuclear ribonucleoprotein A0 OS=Homo sapiens GN=HNRNPA0 PE=1 SV=1	305	30911.8	20	9	24.6		7.693e-07	1.597e-06	2.07591
Q9Y5B9	SP16H_HUMAN FACT complex subunit SPT16 OS=Homo sapiens GN=SUPT16H PE=1 SV=1	1047	120145	24	17	16.8	Acetyl (Protein N-term),Carbamidomethyl (C),Oxidation (M)	2.185e-07	4.512e-07	2.06499
Q13435	SF3B2_HUMAN Splicing factor 3B subunit 2 OS=Homo sapiens GN=SF3B2 PE=1 SV=2	895	100417	60	25	29.8	Gln->pyro-Glu (N-term Q),Oxidation (M)	1.305e-06	2.668e-06	2.04444
P01859	IGHG2_HUMAN Ig gamma-2 chain C region OS=Homo sapiens GN=IGHG2 PE=1 SV=2	326	35967.8	9	12	44.2	Carbamidomethyl (C),Oxidation (M)	2.677e-06	5.433e-06	2.02951
O96019	ACL6A_HUMAN Actin-like protein 6A OS=Homo sapiens GN=ACTL6A PE=1 SV=1	429	47556.4	10	8	21	Carbamidomethyl (C),Oxidation (M)	2.453e-07	4.973e-07	2.02731
O14818	PSA7_HUMAN Proteasome subunit alpha type-7 OS=Homo sapiens GN=PSMA7 PE=1 SV=1	248	27941.7	10	7	35.5	Carbamidomethyl (C),Oxidation (M)	7.253e-07	1.46e-06	2.01296
O00422	SAP18_HUMAN Histone deacetylase complex subunit SAP18 OS=Homo sapiens GN=SAP18 PE=1 SV=1	153	17586	10	5	35.3	Carbamidomethyl (C),Oxidation (M)	1.275e-06	2.514e-06	1.97176
Q7L576	CYFP1_HUMAN Cytoplasmic FMR1-interacting protein 1 OS=Homo sapiens GN=CYFIP1 PE=1 SV=1	1253	145449	37	24	19.8	Carbamidomethyl (C),Gln->pyro-Glu (N-term Q),Oxidation (M)	4.347e-07	8.571e-07	1.9717
P68363	TBA1B_HUMAN Tubulin alpha-1B chain OS=Homo sapiens GN=TUBA1B PE=1 SV=1	451	50245.7	118	22	52.8	Carbamidomethyl (C),Gln->pyro-Glu (N-term Q),Oxidation (M)	1.908e-05	3.756e-05	1.96855
P52292	IMA1_HUMAN Importin subunit alpha-1 OS=Homo sapiens GN=KPNA2 PE=1 SV=1	529	57970	20	8	20.8		7.354e-07	1.431e-06	1.94588
Q16531	DDB1_HUMAN DNA damage-binding protein 1 OS=Homo sapiens GN=DDB1 PE=1 SV=1	1140	127212	29	21	20.9	Carbamidomethyl (C),Oxidation (M)	4.274e-07	8.312e-07	1.94478
Q9H6D7	HAUS4_HUMAN HAUS augmin-like complex subunit 4 OS=Homo sapiens GN=HAUS4 PE=1 SV=1	363	42481.1	11	7	19.6	Oxidation (M)	2.453e-07	4.76e-07	1.94048
P39656	OST48_HUMAN Dolichyl-diphosphooligosaccharide--protein glycosyltransferase 48 kDa subunit OS=Homo sapiens GN=DDOST PE=1 SV=4	456	50895	22	12	34.4	Oxidation (M)	1.401e-06	2.664e-06	1.9015
O60264	SMCA5_HUMAN SWI/SNF-related matrix-associated actin-dependent regulator of chromatin subfamily A member 5 OS=Homo sapiens GN=SMARCA5 PE=1 SV=1	1052	122135	15	9	8.9	Carbamidomethyl (C),Gln->pyro-Glu (N-term Q),Oxidation (M)	1.082e-07	2.043e-07	1.88817
Q92499	DDX1_HUMAN ATP-dependent RNA helicase DDX1 OS=Homo sapiens GN=DDX1 PE=1 SV=2	740	82595.9	20	14	19.5	Carbamidomethyl (C),Oxidation (M)	4.172e-07	7.826e-07	1.87584
P16104	H2AX_HUMAN Histone H2AX OS=Homo sapiens GN=H2AFX PE=1 SV=2	143	15171.4	5	9	45.5		1.981e-07	3.697e-07	1.86623
P25705	ATPA_HUMAN ATP synthase subunit alpha, mitochondrial OS=Homo sapiens GN=ATP5A1 PE=1 SV=1	553	59875.7	39	21	42.5	Oxidation (M)	1.526e-06	2.785e-06	1.82503
P0CG05	LAC2_HUMAN Ig lambda-2 chain C regions OS=Homo sapiens GN=IGLC2 PE=1 SV=1	106	11304.6	44	5	62.3	Carbamidomethyl (C)	1.201e-05	2.183e-05	1.81765
P27694	RFA1_HUMAN Replication protein A 70 kDa DNA-binding subunit OS=Homo sapiens GN=RPA1 PE=1 SV=2	616	68275.4	22	12	23.1	Oxidation (M)	6.363e-07	1.152e-06	1.81047
Q9Y2W1	TR150_HUMAN Thyroid hormone receptor-associated protein 3 OS=Homo sapiens GN=THRAP3 PE=1 SV=2	955	108871	23	14	14.5	Oxidation (M)	6.169e-07	1.108e-06	1.79608
Q14320	FA50A_HUMAN Protein FAM50A OS=Homo sapiens GN=FAM50A PE=1 SV=2	339	40306.5	19	10	30.4	Oxidation (M)	1.235e-06	2.203e-06	1.78381
Q8WYA6	CTBL1_HUMAN Beta-catenin-like protein 1 OS=Homo sapiens GN=CTNNBL1 PE=1 SV=1	563	65294.2	8	5	8.5	Acetyl (Protein N-term),Oxidation (M)	1.481e-07	2.625e-07	1.77245
P55010	IF5_HUMAN Eukaryotic translation initiation factor 5 OS=Homo sapiens GN=EIF5 PE=1 SV=2	431	49317.9	12	9	18.8	Carbamidomethyl (C),Oxidation (M)	3.257e-07	5.761e-07	1.76881
Q9Y6G9	DC1L1_HUMAN Cytoplasmic dynein 1 light intermediate chain 1 OS=Homo sapiens GN=DYNC1LI1 PE=1 SV=3	523	56688.1	28	12	31	Carbamidomethyl (C),Gln->pyro-Glu (N-term Q)	1.064e-06	1.848e-06	1.73684
P52732	KIF11_HUMAN Kinesin-like protein KIF11 OS=Homo sapiens GN=KIF11 PE=1 SV=2	1056	119391	23	17	20.8	Carbamidomethyl (C),Oxidation (M)	4.535e-07	7.842e-07	1.72922
Q12874	SF3A3_HUMAN Splicing factor 3A subunit 3 OS=Homo sapiens GN=SF3A3 PE=1 SV=1	501	58956.3	53	20	37.7	Acetyl (Protein N-term),Carbamidomethyl (C),Oxidation (M)	3.554e-06	6.134e-06	1.72594
P40227	TCPZ_HUMAN T-complex protein 1 subunit zeta OS=Homo sapiens GN=CCT6A PE=1 SV=3	531	58131.7	34	17	33.5	Gln->pyro-Glu (N-term Q),Oxidation (M)	1.443e-06	2.472e-06	1.7131
P33993	MCM7_HUMAN DNA replication licensing factor MCM7 OS=Homo sapiens GN=MCM7 PE=1 SV=4	719	81454.7	72	31	48.5	Acetyl (Protein N-term),Ammonia-loss (N-term C) + Carbamidomethyl (C),Carbamidomethyl (C),Gln->pyro-Glu (N-term Q),Oxidation (M)	2.269e-06	3.883e-06	1.71133
Q86W42	THOC6_HUMAN THO complex subunit 6 homolog OS=Homo sapiens GN=THOC6 PE=1 SV=1	341	37601.1	10	6	23.5	Carbamidomethyl (C)	4.658e-07	7.968e-07	1.71061
Q9Y383	LC7L2_HUMAN Putative RNA-binding protein Luc7-like 2 OS=Homo sapiens GN=LUC7L2 PE=1 SV=2	392	46593.7	23	12	29.1	Oxidation (M)	7.769e-07	1.32e-06	1.69906
P24928	RPB1_HUMAN DNA-directed RNA polymerase II subunit RPB1 OS=Homo sapiens GN=POLR2A PE=1 SV=2	1970	217615	40	24	14.3	Carbamidomethyl (C),Oxidation (M)	2.296e-07	3.862e-07	1.68206
O43290	SNUT1_HUMAN U4/U6.U5 tri-snRNP-associated protein 1 OS=Homo sapiens GN=SART1 PE=1 SV=1	800	90434.4	6	7	10.2	Carbamidomethyl (C),Oxidation (M)	8.613e-08	1.442e-07	1.67421
Q92922	SMRC1_HUMAN SWI/SNF complex subunit SMARCC1 OS=Homo sapiens GN=SMARCC1 PE=1 SV=3	1105	123114	20	20	20.3	Acetyl (Protein N-term),Carbamidomethyl (C),Oxidation (M)	3.642e-07	6.059e-07	1.66365
P33991	MCM4_HUMAN DNA replication licensing factor MCM4 OS=Homo sapiens GN=MCM4 PE=1 SV=5	863	96749.8	75	36	46.7	Carbamidomethyl (C),Gln->pyro-Glu (N-term Q),Oxidation (M)	2.156e-06	3.583e-06	1.66187
Q13547	HDAC1_HUMAN Histone deacetylase 1 OS=Homo sapiens GN=HDAC1 PE=1 SV=1	482	55211.8	12	13	27.2	Carbamidomethyl (C),Oxidation (M)	2.815e-07	4.631e-07	1.64512
P63104	1433Z_HUMAN 14-3-3 protein zeta/delta OS=Homo sapiens GN=YWHAZ PE=1 SV=1	245	27799.8	23	18	60.8	Acetyl (Protein N-term),Carbamidomethyl (C),Oxidation (M)	2.762e-06	4.543e-06	1.64482
O00425	IF2B3_HUMAN Insulin-like growth factor 2 mRNA-binding protein 3 OS=Homo sapiens GN=IGF2BP3 PE=1 SV=2	579	63827.7	6	8	15.7	Oxidation (M)	1.118e-07	1.823e-07	1.63059
P19388	RPAB1_HUMAN DNA-directed RNA polymerases I, II, and III subunit RPABC1 OS=Homo sapiens GN=POLR2E PE=1 SV=4	210	24589.7	12	6	28.1	Oxidation (M)	1.126e-06	1.834e-06	1.62877
P04843	RPN1_HUMAN Dolichyl-diphosphooligosaccharide--protein glycosyltransferase subunit 1 OS=Homo sapiens GN=RPN1 PE=1 SV=1	607	68706.9	30	17	30.8	Carbamidomethyl (C)	1.265e-06	2.057e-06	1.62609
P50991	TCPD_HUMAN T-complex protein 1 subunit delta OS=Homo sapiens GN=CCT4 PE=1 SV=4	539	58031.8	45	25	50.8	Carbamidomethyl (C),Oxidation (M)	2.3e-06	3.721e-06	1.61783
Q14974	IMB1_HUMAN Importin subunit beta-1 OS=Homo sapiens GN=KPNB1 PE=1 SV=2	876	97360.2	41	15	20.8	Acetyl (Protein N-term),Oxidation (M)	1.515e-06	2.402e-06	1.58548
O75643	U520_HUMAN U5 small nuclear ribonucleoprotein 200 kDa helicase OS=Homo sapiens GN=SNRNP200 PE=1 SV=2	2136	244983	101	53	27.4	Carbamidomethyl (C),Oxidation (M)	9.63e-07	1.522e-06	1.58048
Q8WXI9	P66B_HUMAN Transcriptional repressor p66-beta OS=Homo sapiens GN=GATAD2B PE=1 SV=1	593	65382.1	10	8	21.4	Carbamidomethyl (C),Oxidation (M)	3.532e-07	5.569e-07	1.57673
O00505	IMA4_HUMAN Importin subunit alpha-4 OS=Homo sapiens GN=KPNA3 PE=1 SV=2	521	57918.9	7	5	11.3		1.325e-07	2.088e-07	1.57585
P38159	RBMX_HUMAN RNA-binding motif protein, X chromosome OS=Homo sapiens GN=RBMX PE=1 SV=3	391	42414.4	112	37	62.7	Acetyl (Protein N-term),Oxidation (M)	1.208e-05	1.883e-05	1.55877
P62258	1433E_HUMAN 14-3-3 protein epsilon OS=Homo sapiens GN=YWHAE PE=1 SV=1	255	29227.5	34	17	62	Acetyl (Protein N-term),Carbamidomethyl (C),Oxidation (M)	3.279e-06	5.067e-06	1.54529
P05388	RLA0_HUMAN 60S acidic ribosomal protein P0 OS=Homo sapiens GN=RPLP0 PE=1 SV=1	317	34341.9	13	7	32.5	Ammonia-loss (N-term C) + Carbamidomethyl (C)	6.235e-07	9.556e-07	1.53264
P12270	TPR_HUMAN Nucleoprotein TPR OS=Homo sapiens GN=TPR PE=1 SV=3	2363	267834	215	104	46.5	Acetyl (Protein N-term),Gln->pyro-Glu (N-term Q),Oxidation (M)	2.789e-06	4.274e-06	1.53245
P49327	FAS_HUMAN Fatty acid synthase OS=Homo sapiens GN=FASN PE=1 SV=3	2511	273993	17	14	6.1	Carbamidomethyl (C),Oxidation (M)	7.138e-08	1.085e-07	1.52003
Q9P2I0	CPSF2_HUMAN Cleavage and polyadenylation specificity factor subunit 2 OS=Homo sapiens GN=CPSF2 PE=1 SV=2	782	88664.9	32	20	28.9	Carbamidomethyl (C),Oxidation (M)	8.179e-07	1.243e-06	1.51975
P25205	MCM3_HUMAN DNA replication licensing factor MCM3 OS=Homo sapiens GN=MCM3 PE=1 SV=3	808	91158.2	111	43	52.2	Acetyl (Protein N-term),Ammonia-loss (N-term C) + Carbamidomethyl (C),Carbamidomethyl (C),Oxidation (M)	3.992e-06	6.036e-06	1.51202
Q9Y230	RUVB2_HUMAN RuvB-like 2 OS=Homo sapiens GN=RUVBL2 PE=1 SV=3	463	51250.6	106	32	65.9	Acetyl (Protein N-term),Carbamidomethyl (C),Gln->pyro-Glu (N-term Q),Oxidation (M)	7.995e-06	1.191e-05	1.48968
O43809	CPSF5_HUMAN Cleavage and polyadenylation specificity factor subunit 5 OS=Homo sapiens GN=NUDT21 PE=1 SV=1	227	26264.8	42	16	70.9	Acetyl (Protein N-term),Oxidation (M)	9.759e-06	1.44e-05	1.47556
O00116	ADAS_HUMAN Alkyldihydroxyacetonephosphate synthase, peroxisomal OS=Homo sapiens GN=AGPS PE=1 SV=1	658	73045.9	15	10	18.7	Carbamidomethyl (C),Oxidation (M)	3.581e-07	5.25e-07	1.46607
Q13263	TIF1B_HUMAN Transcription intermediary factor 1-beta OS=Homo sapiens GN=TRIM28 PE=1 SV=5	835	88727.6	63	32	48.1	Acetyl (Protein N-term),Carbamidomethyl (C),Gln->pyro-Glu (N-term Q),Oxidation (M)	2.6e-06	3.799e-06	1.46115
Q3SY69	AL1L2_HUMAN Mitochondrial 10-formyltetrahydrofolate dehydrogenase OS=Homo sapiens GN=ALDH1L2 PE=1 SV=2	923	101951	7	5	5.5	Oxidation (M)	1.536e-07	2.223e-07	1.44727
O75340	PDCD6_HUMAN Programmed cell death protein 6 OS=Homo sapiens GN=PDCD6 PE=1 SV=1	191	21908.8	16	5	29.8	Oxidation (M)	2.49e-06	3.557e-06	1.42851
P61163	ACTZ_HUMAN Alpha-centractin OS=Homo sapiens GN=ACTR1A PE=1 SV=1	376	42695	18	13	46.8	Acetyl (Protein N-term),Carbamidomethyl (C),Oxidation (M)	1.336e-06	1.904e-06	1.42515
Q13123	RED_HUMAN Protein Red OS=Homo sapiens GN=IK PE=1 SV=3	557	65723.9	9	5	8.1		2.859e-07	4.052e-07	1.41728
Q9Y5S9	RBM8A_HUMAN RNA-binding protein 8A OS=Homo sapiens GN=RBM8A PE=1 SV=1	174	19912.8	10	6	37.4	Acetyl (Protein N-term),Oxidation (M)	1.159e-06	1.636e-06	1.41156
P51858	HDGF_HUMAN Hepatoma-derived growth factor OS=Homo sapiens GN=HDGF PE=1 SV=1	240	26825.9	15	10	55.8	Carbamidomethyl (C),Oxidation (M)	1.585e-06	2.212e-06	1.39558
Q9UMS4	PRP19_HUMAN Pre-mRNA-processing factor 19 OS=Homo sapiens GN=PRPF19 PE=1 SV=1	504	55290.4	65	22	65.7	Acetyl (Protein N-term),Carbamidomethyl (C),Gln->pyro-Glu (N-term Q),Oxidation (M)	6.355e-06	8.846e-06	1.39197
P08579	RU2B_HUMAN U2 small nuclear ribonucleoprotein B'' OS=Homo sapiens GN=SNRPB2 PE=1 SV=1	225	25524.1	12	6	29.3	Acetyl (Protein N-term),Gln->pyro-Glu (N-term Q),Oxidation (M)	1.74e-06	2.417e-06	1.38908
Q9Y265	RUVB1_HUMAN RuvB-like 1 OS=Homo sapiens GN=RUVBL1 PE=1 SV=1	456	50322.4	95	28	66.9	Carbamidomethyl (C),Gln->pyro-Glu (N-term Q),Oxidation (M)	8.449e-06	1.173e-05	1.38833
P23246	SFPQ_HUMAN Splicing factor, proline- and glutamine-rich OS=Homo sapiens GN=SFPQ PE=1 SV=2	707	76299.7	100	37	42	Gln->pyro-Glu (N-term Q),Oxidation (M)	5.446e-06	7.446e-06	1.36724
P49368	TCPG_HUMAN T-complex protein 1 subunit gamma OS=Homo sapiens GN=CCT3 PE=1 SV=4	545	60657.4	42	21	42.4	Carbamidomethyl (C),Oxidation (M)	2.383e-06	3.253e-06	1.36509
Q00839-2	HNRPU_HUMAN Isoform Short of Heterogeneous nuclear ribonucleoprotein U OS=Homo sapiens GN=HNRNPU	806	89158.3	184	57	49.5	Carbamidomethyl (C),Gln->pyro-Glu (N-term Q),Oxidation (M)	7.061e-06	9.513e-06	1.34726
Q12996	CSTF3_HUMAN Cleavage stimulation factor subunit 3 OS=Homo sapiens GN=CSTF3 PE=1 SV=1	717	83066.8	61	27	37.4	Acetyl (Protein N-term),Ammonia-loss (N-term C) + Carbamidomethyl (C),Carbamidomethyl (C),Oxidation (M)	2.635e-06	3.536e-06	1.34194
Q04917	1433F_HUMAN 14-3-3 protein eta OS=Homo sapiens GN=YWHAH PE=1 SV=4	246	28273.1	5	8	30.1	Acetyl (Protein N-term),Oxidation (M)	3.528e-07	4.656e-07	1.31973
Q9H307	PININ_HUMAN Pinin OS=Homo sapiens GN=PNN PE=1 SV=4	717	81763.1	12	9	11.3	Oxidation (M)	2.757e-07	3.625e-07	1.31483
Q00839	HNRPU_HUMAN Heterogeneous nuclear ribonucleoprotein U OS=Homo sapiens GN=HNRNPU PE=1 SV=6	825	90762.1	205	60	49.1	Carbamidomethyl (C),Gln->pyro-Glu (N-term Q),Oxidation (M)	8.239e-06	1.082e-05	1.31327
P55072	TERA_HUMAN Transitional endoplasmic reticulum ATPase OS=Homo sapiens GN=VCP PE=1 SV=4	806	89499.9	61	22	28.4	Acetyl (Protein N-term),Carbamidomethyl (C),Oxidation (M)	1.688e-06	2.216e-06	1.3128
P20700	LMNB1_HUMAN Lamin-B1 OS=Homo sapiens GN=LMNB1 PE=1 SV=2	586	66529.7	188	62	76.6	Acetyl (Protein N-term),Ammonia-loss (N-term C) + Carbamidomethyl (C),Carbamidomethyl (C),Gln->pyro-Glu (N-term Q),Oxidation (M)	1.555e-05	2.034e-05	1.30804
P26038	MOES_HUMAN Moesin OS=Homo sapiens GN=MSN PE=1 SV=3	577	67939.9	58	47	59.8	Carbamidomethyl (C),Gln->pyro-Glu (N-term Q),Oxidation (M)	2.511e-06	3.265e-06	1.30028
Q9NZI8	IF2B1_HUMAN Insulin-like growth factor 2 mRNA-binding protein 1 OS=Homo sapiens GN=IGF2BP1 PE=1 SV=2	577	63603.3	59	24	41.8	Carbamidomethyl (C),Gln->pyro-Glu (N-term Q),Oxidation (M)	2.9e-06	3.754e-06	1.29448
Q15428	SF3A2_HUMAN Splicing factor 3A subunit 2 OS=Homo sapiens GN=SF3A2 PE=1 SV=2	464	49350.4	24	14	29.5	Acetyl (Protein N-term),Carbamidomethyl (C),Gln->pyro-Glu (N-term Q),Oxidation (M)	2.089e-06	2.7e-06	1.29248
P27348	1433T_HUMAN 14-3-3 protein theta OS=Homo sapiens GN=YWHAQ PE=1 SV=1	245	27818.8	5	9	24.9	Carbamidomethyl (C),Oxidation (M)	2.424e-07	3.131e-07	1.29167
Q9BZZ5-2	API5_HUMAN Isoform 2 of Apoptosis inhibitor 5 OS=Homo sapiens GN=API5	504	56878.9	52	21	32.9	Gln->pyro-Glu (N-term Q)	4.773e-06	6.16e-06	1.29059
P08238	HS90B_HUMAN Heat shock protein HSP 90-beta OS=Homo sapiens GN=HSP90AB1 PE=1 SV=4	724	83428.2	55	38	56.2	Carbamidomethyl (C),Gln->pyro-Glu (N-term Q),Oxidation (M)	3.725e-06	4.786e-06	1.28483
Q8TAQ2	SMRC2_HUMAN SWI/SNF complex subunit SMARCC2 OS=Homo sapiens GN=SMARCC2 PE=1 SV=1	1214	133157	27	27	22.5	Carbamidomethyl (C),Oxidation (M)	3.688e-07	4.72e-07	1.27983
Q9P258	RCC2_HUMAN Protein RCC2 OS=Homo sapiens GN=RCC2 PE=1 SV=2	522	56193.3	39	16	29.9	Carbamidomethyl (C),Oxidation (M)	1.631e-06	2.083e-06	1.27713
Q05639	EF1A2_HUMAN Elongation factor 1-alpha 2 OS=Homo sapiens GN=EEF1A2 PE=1 SV=1	463	50564.4	42	14	31.7	Carbamidomethyl (C),Gln->pyro-Glu (N-term Q),Oxidation (M)	1.226e-05	1.564e-05	1.27569
P05198	IF2A_HUMAN Eukaryotic translation initiation factor 2 subunit 1 OS=Homo sapiens GN=EIF2S1 PE=1 SV=3	315	36179.4	26	13	41.6	Carbamidomethyl (C),Oxidation (M)	2.18e-06	2.771e-06	1.2711
P33992	MCM5_HUMAN DNA replication licensing factor MCM5 OS=Homo sapiens GN=MCM5 PE=1 SV=5	734	82449.3	79	31	48.1	Ammonia-loss (N-term C) + Carbamidomethyl (C),Carbamidomethyl (C),Gln->pyro-Glu (N-term Q),Oxidation (M)	3.141e-06	3.982e-06	1.26775
Q71DI3	H32_HUMAN Histone H3.2 OS=Homo sapiens GN=HIST2H3A PE=1 SV=3	136	15414.5	25	8	57.4	Carbamidomethyl (C),Oxidation (M)	4.358e-05	5.485e-05	1.2586
P68371	TBB4B_HUMAN Tubulin beta-4B chain OS=Homo sapiens GN=TUBB4B PE=1 SV=1	445	49925.1	10	27	60.2	Carbamidomethyl (C),Oxidation (M)	1.126e-06	1.417e-06	1.25844
Q05048	CSTF1_HUMAN Cleavage stimulation factor subunit 1 OS=Homo sapiens GN=CSTF1 PE=1 SV=1	431	48452.8	32	13	39	Carbamidomethyl (C),Oxidation (M)	2.392e-06	3.005e-06	1.25627
Q6UB35	C1TM_HUMAN Monofunctional C1-tetrahydrofolate synthase, mitochondrial OS=Homo sapiens GN=MTHFD1L PE=1 SV=1	978	106012	7	8	8.5	Oxidation (M)	1.257e-07	1.576e-07	1.25378
P62314	SMD1_HUMAN Small nuclear ribonucleoprotein Sm D1 OS=Homo sapiens GN=SNRPD1 PE=1 SV=1	119	13291.4	19	5	54.6	Oxidation (M)	1.776e-05	2.226e-05	1.25338
P13667	PDIA4_HUMAN Protein disulfide-isomerase A4 OS=Homo sapiens GN=PDIA4 PE=1 SV=2	645	73067.1	17	14	18.4	Oxidation (M)	6.7e-07	8.369e-07	1.2491
Q99832	TCPH_HUMAN T-complex protein 1 subunit eta OS=Homo sapiens GN=CCT7 PE=1 SV=2	543	59491	34	19	39.4	Acetyl (Protein N-term),Carbamidomethyl (C),Gln->pyro-Glu (N-term Q),Oxidation (M)	1.369e-06	1.709e-06	1.24836
P12004	PCNA_HUMAN Proliferating cell nuclear antigen OS=Homo sapiens GN=PCNA PE=1 SV=1	261	28822.3	50	14	75.5	Ammonia-loss (N-term C) + Carbamidomethyl (C),Carbamidomethyl (C),Oxidation (M)	8.963e-06	1.114e-05	1.24289
Q03252	LMNB2_HUMAN Lamin-B2 OS=Homo sapiens GN=LMNB2 PE=1 SV=3	600	67809.6	155	58	68.3	Acetyl (Protein N-term),Ammonia-loss (N-term C) + Carbamidomethyl (C),Carbamidomethyl (C),Gln->pyro-Glu (N-term Q),Oxidation (M)	9.901e-06	1.225e-05	1.23725
Q12906-7	ILF3_HUMAN Isoform 7 of Interleukin enhancer-binding factor 3 OS=Homo sapiens GN=ILF3	898	96000.5	148	47	53.1	Carbamidomethyl (C),Gln->pyro-Glu (N-term Q),Oxidation (M)	7.076e-06	8.734e-06	1.23431
O43242	PSMD3_HUMAN 26S proteasome non-ATPase regulatory subunit 3 OS=Homo sapiens GN=PSMD3 PE=1 SV=2	534	61083.6	13	10	23.8	Oxidation (M)	3.643e-07	4.483e-07	1.23058
Q10570	CPSF1_HUMAN Cleavage and polyadenylation specificity factor subunit 1 OS=Homo sapiens GN=CPSF1 PE=1 SV=2	1443	161214	63	35	28.3	Carbamidomethyl (C),Oxidation (M)	1.201e-06	1.476e-06	1.22898
Q96P16	RPR1A_HUMAN Regulation of nuclear pre-mRNA domain-containing protein 1A OS=Homo sapiens GN=RPRD1A PE=1 SV=1	312	35787.6	37	18	61.5	Acetyl (Protein N-term),Carbamidomethyl (C),Oxidation (M)	3.514e-06	4.307e-06	1.22567
Q13464	ROCK1_HUMAN Rho-associated protein kinase 1 OS=Homo sapiens GN=ROCK1 PE=1 SV=1	1354	158472	9	12	9	Acetyl (Protein N-term),Carbamidomethyl (C),Oxidation (M)	1.084e-07	1.32e-07	1.21771
Q14566	MCM6_HUMAN DNA replication licensing factor MCM6 OS=Homo sapiens GN=MCM6 PE=1 SV=1	821	93065.4	74	35	41.9	Acetyl (Protein N-term),Carbamidomethyl (C),Oxidation (M)	3.518e-06	4.273e-06	1.21461
P13010	XRCC5_HUMAN X-ray repair cross-complementing protein 5 OS=Homo sapiens GN=XRCC5 PE=1 SV=3	732	82868.4	128	36	53.6	Carbamidomethyl (C),Oxidation (M)	6.661e-06	8.076e-06	1.21243
Q96KR1	ZFR_HUMAN Zinc finger RNA-binding protein OS=Homo sapiens GN=ZFR PE=1 SV=2	1074	117245	32	21	22.7	Acetyl (Protein N-term),Carbamidomethyl (C),Gln->pyro-Glu (N-term Q),Oxidation (M)	5.455e-07	6.601e-07	1.21008
Q15393	SF3B3_HUMAN Splicing factor 3B subunit 3 OS=Homo sapiens GN=SF3B3 PE=1 SV=4	1217	135852	112	41	42.1	Carbamidomethyl (C),Oxidation (M)	3.795e-06	4.59e-06	1.20949
Q6P2Q9	PRP8_HUMAN Pre-mRNA-processing-splicing factor 8 OS=Homo sapiens GN=PRPF8 PE=1 SV=2	2335	274111	98	57	28.2	Acetyl (Protein N-term),Carbamidomethyl (C),Gln->pyro-Glu (N-term Q),Oxidation (M)	1.074e-06	1.283e-06	1.1946
P49736	MCM2_HUMAN DNA replication licensing factor MCM2 OS=Homo sapiens GN=MCM2 PE=1 SV=4	904	102102	74	33	42.5	Acetyl (Protein N-term),Carbamidomethyl (C),Gln->pyro-Glu (N-term Q),Oxidation (M)	2.744e-06	3.271e-06	1.19206
P61981	1433G_HUMAN 14-3-3 protein gamma OS=Homo sapiens GN=YWHAG PE=1 SV=2	247	28357	8	9	30.8	Acetyl (Protein N-term),Carbamidomethyl (C),Oxidation (M)	8.487e-07	1.008e-06	1.1877
O75934	SPF27_HUMAN Pre-mRNA-splicing factor SPF27 OS=Homo sapiens GN=BCAS2 PE=1 SV=1	225	26169	21	10	46.7	Acetyl (Protein N-term),Gln->pyro-Glu (N-term Q),Oxidation (M)	4.711e-06	5.578e-06	1.18404
O60749	SNX2_HUMAN Sorting nexin-2 OS=Homo sapiens GN=SNX2 PE=1 SV=2	519	58578.7	9	7	15	Oxidation (M)	4.614e-07	5.419e-07	1.17447
Q9Y2X3	NOP58_HUMAN Nucleolar protein 58 OS=Homo sapiens GN=NOP58 PE=1 SV=1	529	59684.6	7	6	15.7	Oxidation (M)	1.968e-07	2.305e-07	1.17124
P62805	H4_HUMAN Histone H4 OS=Homo sapiens GN=HIST1H4A PE=1 SV=2	103	11378.4	82	14	62.1	Oxidation (M)	0.000103	0.0001201	1.16602
Q9UBS4	DJB11_HUMAN DnaJ homolog subfamily B member 11 OS=Homo sapiens GN=DNAJB11 PE=1 SV=1	358	40578.7	41	16	42.2	Carbamidomethyl (C),Gln->pyro-Glu (N-term Q),Oxidation (M)	5.114e-06	5.957e-06	1.16484
Q15365	PCBP1_HUMAN Poly(rC)-binding protein 1 OS=Homo sapiens GN=PCBP1 PE=1 SV=2	356	37564	45	16	67.7	Carbamidomethyl (C),Gln->pyro-Glu (N-term Q),Oxidation (M)	3.502e-06	4.074e-06	1.16334
Q15233	NONO_HUMAN Non-POU domain-containing octamer-binding protein OS=Homo sapiens GN=NONO PE=1 SV=4	471	43946.2	64	27	54.7	Carbamidomethyl (C),Gln->pyro-Glu (N-term Q),Oxidation (M)	3.668e-06	4.25e-06	1.15867
P01860	IGHG3_HUMAN Ig gamma-3 chain C region OS=Homo sapiens GN=IGHG3 PE=1 SV=2	377	41368.4	41	14	45.9	Carbamidomethyl (C),Oxidation (M)	1.377e-06	1.582e-06	1.14887
Q9NQG5	RPR1B_HUMAN Regulation of nuclear pre-mRNA domain-containing protein 1B OS=Homo sapiens GN=RPRD1B PE=1 SV=1	326	36967.2	36	16	61	Acetyl (Protein N-term),Carbamidomethyl (C)	3.728e-06	4.272e-06	1.14592
Q96QK1	VPS35_HUMAN Vacuolar protein sorting-associated protein 35 OS=Homo sapiens GN=VPS35 PE=1 SV=2	796	91883.1	27	13	19	Carbamidomethyl (C)	1.098e-06	1.254e-06	1.14208
P07237	PDIA1_HUMAN Protein disulfide-isomerase OS=Homo sapiens GN=P4HB PE=1 SV=3	508	57224.8	28	17	34.8	Carbamidomethyl (C),Oxidation (M)	1.007e-06	1.148e-06	1.14002
P09874	PARP1_HUMAN Poly [ADP-ribose] polymerase 1 OS=Homo sapiens GN=PARP1 PE=1 SV=4	1014	113301	92	37	41.7	Acetyl (Protein N-term),Carbamidomethyl (C),Gln->pyro-Glu (N-term Q),Oxidation (M)	2.367e-06	2.698e-06	1.13984
P46060	RAGP1_HUMAN Ran GTPase-activating protein 1 OS=Homo sapiens GN=RANGAP1 PE=1 SV=1	587	63664.4	14	11	23.2	Oxidation (M)	4.947e-07	5.624e-07	1.13685
P36957	ODO2_HUMAN Dihydrolipoyllysine-residue succinyltransferase component of 2-oxoglutarate dehydrogenase complex, mitochondrial OS=Homo sapiens GN=DLST PE=1 SV=4	453	48850.5	47	17	44.6	Oxidation (M)	5.816e-06	6.61e-06	1.13652
P12268	IMDH2_HUMAN Inosine-5'-monophosphate dehydrogenase 2 OS=Homo sapiens GN=IMPDH2 PE=1 SV=2	514	55913.7	58	23	53.5	Carbamidomethyl (C),Oxidation (M)	3.7e-06	4.124e-06	1.11459
P62316	SMD2_HUMAN Small nuclear ribonucleoprotein Sm D2 OS=Homo sapiens GN=SNRPD2 PE=1 SV=1	118	13536.2	33	11	78	Acetyl (Protein N-term),Carbamidomethyl (C),Oxidation (M)	1.772e-05	1.974e-05	1.114
Q9UHD8-5	SEPT9_HUMAN Isoform 5 of Septin-9 OS=Homo sapiens GN=SEPT9	579	64803.4	50	28	49.6	Acetyl (Protein N-term),Carbamidomethyl (C),Oxidation (M)	2.728e-06	3.027e-06	1.1096
P09661	RU2A_HUMAN U2 small nuclear ribonucleoprotein A' OS=Homo sapiens GN=SNRPA1 PE=1 SV=2	255	28470.2	61	22	62.4		6.684e-06	7.327e-06	1.0962
Q15459	SF3A1_HUMAN Splicing factor 3A subunit 1 OS=Homo sapiens GN=SF3A1 PE=1 SV=1	793	89064.6	81	35	41.1	Carbamidomethyl (C),Gln->pyro-Glu (N-term Q),Oxidation (M)	4.246e-06	4.651e-06	1.09538
Q12905	ILF2_HUMAN Interleukin enhancer-binding factor 2 OS=Homo sapiens GN=ILF2 PE=1 SV=2	390	43143.2	154	25	65.1	Carbamidomethyl (C),Gln->pyro-Glu (N-term Q),Oxidation (M)	2.929e-05	3.178e-05	1.08501
Q96FV9	THOC1_HUMAN THO complex subunit 1 OS=Homo sapiens GN=THOC1 PE=1 SV=1	657	75798.6	18	9	15.8	Carbamidomethyl (C),Oxidation (M)	4.195e-07	4.538e-07	1.08176
P38646	GRP75_HUMAN Stress-70 protein, mitochondrial OS=Homo sapiens GN=HSPA9 PE=1 SV=2	679	73832.9	47	23	35.9	Oxidation (M)	1.555e-06	1.682e-06	1.08167
P08621	RU17_HUMAN U1 small nuclear ribonucleoprotein 70 kDa OS=Homo sapiens GN=SNRNP70 PE=1 SV=2	437	51651.9	52	22	38	Acetyl (Protein N-term),Carbamidomethyl (C),Oxidation (M)	7.255e-06	7.809e-06	1.07636
P24534	EF1B_HUMAN Elongation factor 1-beta OS=Homo sapiens GN=EEF1B2 PE=1 SV=3	225	24802.3	35	13	55.6	Carbamidomethyl (C),Oxidation (M)	1.919e-05	2.061e-05	1.074
P12956	XRCC6_HUMAN X-ray repair cross-complementing protein 6 OS=Homo sapiens GN=XRCC6 PE=1 SV=2	609	69979.2	108	37	53.9	Carbamidomethyl (C),Gln->pyro-Glu (N-term Q),Oxidation (M)	6.846e-06	7.33e-06	1.0707
Q99961	SH3G1_HUMAN Endophilin-A2 OS=Homo sapiens GN=SH3GL1 PE=1 SV=1	368	41572.1	20	11	25.8	Acetyl (Protein N-term),Carbamidomethyl (C),Gln->pyro-Glu (N-term Q),Oxidation (M)	1.182e-06	1.243e-06	1.05161
Q7KZ85	SPT6H_HUMAN Transcription elongation factor SPT6 OS=Homo sapiens GN=SUPT6H PE=1 SV=2	1726	199453	20	16	11	Oxidation (M)	2.497e-07	2.605e-07	1.04325
Q13242	SRSF9_HUMAN Serine/arginine-rich splicing factor 9 OS=Homo sapiens GN=SRSF9 PE=1 SV=1	221	25580.5	20	8	37.1	Carbamidomethyl (C)	5.382e-06	5.606e-06	1.04162
O75717	WDHD1_HUMAN WD repeat and HMG-box DNA-binding protein 1 OS=Homo sapiens GN=WDHD1 PE=1 SV=1	1129	126212	12	7	6.9	Oxidation (M)	2.079e-07	2.152e-07	1.03511
P26641	EF1G_HUMAN Elongation factor 1-gamma OS=Homo sapiens GN=EEF1G PE=1 SV=3	437	50213.2	192	33	54.5	Acetyl (Protein N-term),Carbamidomethyl (C),Gln->pyro-Glu (N-term Q),Oxidation (M)	5.819e-05	6.004e-05	1.03179
P10809	CH60_HUMAN 60 kDa heat shock protein, mitochondrial OS=Homo sapiens GN=HSPD1 PE=1 SV=2	573	61178.5	52	26	46.2	Carbamidomethyl (C),Oxidation (M)	2.333e-06	2.406e-06	1.03129
P09012	SNRPA_HUMAN U1 small nuclear ribonucleoprotein A OS=Homo sapiens GN=SNRPA PE=1 SV=3	282	31331.2	45	16	51.4	Acetyl (Protein N-term),Oxidation (M)	5.729e-06	5.898e-06	1.0295
Q04837	SSBP_HUMAN Single-stranded DNA-binding protein, mitochondrial OS=Homo sapiens GN=SSBP1 PE=1 SV=1	148	17285.1	30	9	60.8	Gln->pyro-Glu (N-term Q),Oxidation (M)	1.096e-05	1.126e-05	1.02737
P07195	LDHB_HUMAN L-lactate dehydrogenase B chain OS=Homo sapiens GN=LDHB PE=1 SV=2	334	36705.2	13	8	25.4	Carbamidomethyl (C),Oxidation (M)	2.693e-06	2.733e-06	1.01485
P01834	IGKC_HUMAN Ig kappa chain C region OS=Homo sapiens GN=IGKC PE=1 SV=1	106	11619.7	125	9	93.4	Carbamidomethyl (C)	7.558e-05	7.639e-05	1.01072
Q92945	FUBP2_HUMAN Far upstream element-binding protein 2 OS=Homo sapiens GN=KHSRP PE=1 SV=4	711	73268.1	107	30	51.6	Carbamidomethyl (C),Oxidation (M)	8.328e-06	8.345e-06	1.00204
P61158	ARP3_HUMAN Actin-related protein 3 OS=Homo sapiens GN=ACTR3 PE=1 SV=3	418	47449	7	7	23.4	Carbamidomethyl (C),Oxidation (M)	2.427e-07	2.423e-07	0.998352
Q08945	SSRP1_HUMAN FACT complex subunit SSRP1 OS=Homo sapiens GN=SSRP1 PE=1 SV=1	709	81222.5	21	12	18.2	Acetyl (Protein N-term),Carbamidomethyl (C)	5.463e-07	5.431e-07	0.994142
Q08211	DHX9_HUMAN ATP-dependent RNA helicase A OS=Homo sapiens GN=DHX9 PE=1 SV=4	1270	141247	193	54	40.2	Carbamidomethyl (C),Gln->pyro-Glu (N-term Q),Oxidation (M)	7.776e-06	7.684e-06	0.988169
P01857	IGHG1_HUMAN Ig gamma-1 chain C region OS=Homo sapiens GN=IGHG1 PE=1 SV=1	330	36173.2	50	18	68.5	Carbamidomethyl (C),Oxidation (M)	1.572e-05	1.551e-05	0.986641
P05455	LA_HUMAN Lupus La protein OS=Homo sapiens GN=SSB PE=1 SV=2	408	46916.2	66	30	54.4	Acetyl (Protein N-term),Carbamidomethyl (C),Gln->pyro-Glu (N-term Q),Oxidation (M)	9.115e-06	8.951e-06	0.982008
Q96PK6	RBM14_HUMAN RNA-binding protein 14 OS=Homo sapiens GN=RBM14 PE=1 SV=2	669	69647	17	12	22.6	Carbamidomethyl (C),Oxidation (M)	5.124e-07	5.022e-07	0.980094
Q96C36	P5CR2_HUMAN Pyrroline-5-carboxylate reductase 2 OS=Homo sapiens GN=PYCR2 PE=1 SV=1	320	33705.7	11	8	25.6	Acetyl (Protein N-term),Carbamidomethyl (C),Oxidation (M)	1.483e-06	1.44e-06	0.971005
Q9Y5X3	SNX5_HUMAN Sorting nexin-5 OS=Homo sapiens GN=SNX5 PE=1 SV=1	404	46895.2	9	6	19.1	Acetyl (Protein N-term)	3.721e-07	3.588e-07	0.964257
