# Supplementary material for: XRN2 interactome reveals its synthetic lethal relationship with PARP1 inhibition
Source: Sci Rep. 2020 Aug 28;10:14253. doi: 10.1038/s41598-020-71203-7 (PMC7455564; doi:10.1038/s41598-020-71203-7)
Supplement: Supplementary file 3 — Supplementary Table S2. [file 41598_2020_71203_MOESM3_ESM.xlsx]

## Sheet: Table S2
Table S2: DAVID analyses for functional annotation of proteins associated with XRN2.
Category	Term	Count	%	p-Value	Genes	List Total	Molecules	Pop Hits	Pop Total	Fold Enrichment	Bonferroni	Benjamini	FDR
GOTERM_BP_4	GO:0006396~RNA processing	44	24.581	3.35254e-23	Q09161, Q9H0D6, Q12874, Q9Y2L1, Q7L014, Q9UMS4, O75533, P23246, Q96FV9, Q01081, Q15233, Q15428, Q08211, P09012, Q92945, O00148, Q9H307, O75934, Q13242, Q6P2Q9, Q9P2I0, Q00839, O43809, P08579, Q13151, Q10570, O75643, P49756, P19388, P24928, Q13435, Q92499, P62314, P62316, Q9Y5S9, Q14683, Q12996, P08621, Q15393, Q15459, Q15365, P09661, Q05048, P38159	164	BCAS2 CPSF1 CPSF2 CSTF1 CSTF3 DDX1 DDX39A DDX46 DHX9 DIS3 HNRNPA0 HNRNPU KHSRP NCBP1 NONO NUDT21 PCBP1 PNN POLR2A POLR2E PRPF19 PRPF8 RBM25 RBM8A RBMX SF3A1 SF3A2 SF3A3 SF3B1 SF3B2 SF3B3 SFPQ SMC1A SNRNP200 SNRNP70 SNRPA SNRPA1 SNRPB2 SNRPD1 SNRPD2 SRSF9 THOC1 U2AF1 XRN2	547	13174	6.46159	1.74332e-20	1.74332e-20	4.85441e-20
GOTERM_BP_4	GO:0016070~RNA metabolic process	50	27.933	7.60158e-19	Q09161, Q9H0D6, Q9Y2L1, Q12874, P23246, Q01081, Q15428, Q15233, P12270, Q08211, Q9H307, O00148, Q13242, Q00839, O43809, P08579, Q13151, Q10570, P49756, Q9Y5B9, P19388, P24928, P62314, P62316, Q14683, Q9Y5S9, Q12996, Q9UBS4, Q15393, Q15459, P09661, Q15365, P38159, Q7L014, O75533, Q9UMS4, Q96FV9, P09874, Q9Y2W1, Q92945, P09012, O75934, Q6P2Q9, Q9P2I0, O75643, Q9NZI8, Q13435, Q92499, P08621, Q05048	164	CAS2 CPSF1 CPSF2 CSTF1 CSTF3 DDX1 DDX39A DDX46 DHX9 DIS3 DNAJB11 HNRNPA0 HNRNPU IGF2BP1 KHSRP NCBP1 NONO NUDT21 PARP1 PCBP1 PNN POLR2A POLR2E PRPF19 PRPF8 RBM25 RBM8A RBMX SF3A1 SF3A2 SF3A3 SF3B1 SF3B2 SF3B3 SFPQ SMC1A SNRNP200 SNRNP70 SNRPA SNRPA1 SNRPB2 SNRPD1 SNRPD2 SRSF9 SUPT16H THOC1 THRAP3 TPR U2AF1 XRN2	938	13174	4.28194	3.95282e-16	1.97641e-16	1.1007e-15
GOTERM_BP_4	GO:0006259~DNA metabolic process	32	17.8771	1.0376e-13	Q16531, Q9H0D6, Q9NVI1, P12956, Q9UMS4, Q9Y230, O75475, P23246, P09874, P78527, Q15233, P52292, P49736, Q9Y265, Q9UQE7, P55072, P12004, Q14566, P27694, P13010, Q9Y5B9, P25205, P33993, P33992, Q04837, P33991, Q08945, P10809, O60216, Q14683, P43246	164	DDB1 FANCI HSPD1 KPNA2 MCM2 MCM3 MCM4 MCM5 MCM6 MCM7 MSH2 NONO PARP1 PCNA PRKDC PRPF19 PSIP1 RAD21 RPA1 RUVBL1 RUVBL2 SFPQ SMC1A SMC3 SSBP1 SSRP1 SUPT16H VCP XRCC5 XRCC6 XRN2	506	13174	5.08011	5.3979e-11	1.79931e-11	1.50313e-10
GOTERM_BP_4	GO:0051028~mRNA transport	15	8.37989	2.78072e-12	Q12769, Q09161, Q8WUM0, Q99567, Q86W42, Q96FV9, P12270, Q92621, O75694, Q9Y5S9, Q92945, Q8N1F7, O00148, P57740, Q9BW27	164	DDX39A KHSRP NCBP1 NUP107 NUP133 NUP155 NUP160 NUP205 NUP85 NUP88 NUP93 RBM8A THOC1 THOC6 TPR	87	13174	13.8499	1.446e-09	3.61501e-10	4.02651e-09
GOTERM_BP_4	GO:0050658~RNA transport	15	8.37989	1.29265e-11	Q12769, Q09161, Q8WUM0, Q99567, Q86W42, Q96FV9, P12270, Q92621, O75694, Q9Y5S9, Q92945, Q8N1F7, O00148, P57740, Q9BW27	164	DDX39A KHSRP NCBP1 NUP107 NUP133 NUP155 NUP160 NUP205 NUP85 NUP88 NUP93 RBM8A THOC1 THOC6 TPR	97	13174	12.4221	6.72175e-09	1.34435e-09	1.87172e-08

## Sheet: Complete List
Complete list of DAVID analyses for functional annotation of proteins associated with XRN2.
Category	Term	Count	%	PValue	Genes	List Total	Pop Hits	Pop Total	Fold Enrichment	Bonferroni	Benjamini	FDR
GOTERM_BP_4	GO:0006396~RNA processing	44	24.581	3.35e-23	Q09161, Q9H0D6, Q12874, Q9Y2L1, Q7L014, Q9UMS4, O75533, P23246, Q96FV9, Q01081, Q15233, Q15428, Q08211, P09012, Q92945, O00148, Q9H307, O75934, Q13242, Q6P2Q9, Q9P2I0, Q00839, O43809, P08579, Q13151, Q10570, O75643, P49756, P19388, P24928, Q13435, Q92499, P62314, P62316, Q9Y5S9, Q14683, Q12996, P08621, Q15393, Q15459, Q15365, P09661, Q05048, P38159	164	547	13174	6.46159	1.74e-20	1.74e-20	4.85e-20
GOTERM_BP_4	GO:0016070~RNA metabolic process	50	27.933	7.6e-19	Q09161, Q9H0D6, Q9Y2L1, Q12874, P23246, Q01081, Q15428, Q15233, P12270, Q08211, Q9H307, O00148, Q13242, Q00839, O43809, P08579, Q13151, Q10570, P49756, Q9Y5B9, P19388, P24928, P62314, P62316, Q14683, Q9Y5S9, Q12996, Q9UBS4, Q15393, Q15459, P09661, Q15365, P38159, Q7L014, O75533, Q9UMS4, Q96FV9, P09874, Q9Y2W1, Q92945, P09012, O75934, Q6P2Q9, Q9P2I0, O75643, Q9NZI8, Q13435, Q92499, P08621, Q05048	164	938	13174	4.28194	3.95e-16	1.98e-16	1.1e-15
GOTERM_BP_4	GO:0006259~DNA metabolic process	32	17.8771	1.04e-13	Q16531, Q9H0D6, Q9NVI1, P12956, Q9UMS4, Q9Y230, O75475, P23246, P09874, P78527, Q15233, P52292, P49736, Q9Y265, Q9UQE7, P55072, P12004, Q14566, P27694, P13010, Q9Y5B9, P25205, P33993, P33992, Q04837, P33991, Q08945, P10809, O60216, Q14683, P43246	164	506	13174	5.08011	5.4e-11	1.8e-11	1.5e-10
GOTERM_BP_4	GO:0051028~mRNA transport	15	8.37989	2.78e-12	Q12769, Q09161, Q8WUM0, Q99567, Q86W42, Q96FV9, P12270, Q92621, O75694, Q9Y5S9, Q92945, Q8N1F7, O00148, P57740, Q9BW27	164	87	13174	13.8499	1.45e-09	3.62e-10	4.03e-09
GOTERM_BP_4	GO:0050658~RNA transport	15	8.37989	1.29e-11	Q12769, Q09161, Q8WUM0, Q99567, Q86W42, Q96FV9, P12270, Q92621, O75694, Q9Y5S9, Q92945, Q8N1F7, O00148, P57740, Q9BW27	164	97	13174	12.4221	6.72e-09	1.34e-09	1.87e-08
GOTERM_BP_4	GO:0050657~nucleic acid transport	15	8.37989	1.29e-11	Q12769, Q09161, Q8WUM0, Q99567, Q86W42, Q96FV9, P12270, Q92621, O75694, Q9Y5S9, Q92945, Q8N1F7, O00148, P57740, Q9BW27	164	97	13174	12.4221	6.72e-09	1.34e-09	1.87e-08
GOTERM_BP_4	GO:0051236~establishment of RNA localization	15	8.37989	1.29e-11	Q12769, Q09161, Q8WUM0, Q99567, Q86W42, Q96FV9, P12270, Q92621, O75694, Q9Y5S9, Q92945, Q8N1F7, O00148, P57740, Q9BW27	164	97	13174	12.4221	6.72e-09	1.34e-09	1.87e-08
GOTERM_BP_4	GO:0015931~nucleobase, nucleoside, nucleotide and nucleic acid transport	15	8.37989	1.07e-10	Q12769, Q09161, Q8WUM0, Q99567, Q86W42, Q96FV9, P12270, Q92621, O75694, Q9Y5S9, Q92945, Q8N1F7, O00148, P57740, Q9BW27	164	113	13174	10.6632	5.56e-08	9.27e-09	1.55e-07
GOTERM_BP_4	GO:0051169~nuclear transport	14	7.82123	7.73e-08	Q12769, Q09161, Q01082, Q8WUM0, Q14974, Q86W42, Q96FV9, P38646, P12270, Q92621, O75694, P52292, O00148, P57740	164	158	13174	7.11778	4.02e-05	5.74e-06	0.000112
GOTERM_BP_4	GO:0034622~cellular macromolecular complex assembly	19	10.6145	7.86e-08	P07437, Q09161, P34932, Q14974, Q12874, O75643, P68363, Q71DI3, P68371, Q15428, Q92499, Q92621, P62314, P62316, P10809, P49736, Q13242, Q15459, P62805	164	318	13174	4.79955	4.09e-05	5.11e-06	0.000114
GOTERM_BP_4	GO:0000245~spliceosome assembly	8	4.46927	1.01e-07	Q15428, P62314, Q92499, P62316, Q12874, O75643, Q13242, Q15459	164	32	13174	20.0823	5.26e-05	5.85e-06	0.000147
GOTERM_BP_4	GO:0022618~ribonucleoprotein complex assembly	9	5.02793	2.04e-06	Q15428, Q09161, P62314, Q92499, P62316, Q12874, O75643, Q13242, Q15459	164	69	13174	10.4777	0.0010589	0.000106	0.00295012
GOTERM_BP_4	GO:0000279~M phase	17	9.49721	3.19e-06	O94927, P27694, Q9BPX3, P07437, Q9Y6D9, P06493, P52732, Q15021, O60216, Q14204, O95347, Q14683, P52292, Q9P258, Q9H6D7, Q9Y265, Q9UQE7	164	329	13174	4.15075	0.00165492	0.000151	0.00461196
GOTERM_BP_4	GO:0007067~mitosis	14	7.82123	3.42e-06	O94927, Q9BPX3, P07437, Q9Y6D9, P06493, P52732, Q15021, O60216, O95347, Q14683, Q9P258, Q9Y265, Q9UQE7, Q9H6D7	164	220	13174	5.11186	0.00177898	0.000148	0.004958
GOTERM_BP_4	GO:0000280~nuclear division	14	7.82123	3.42e-06	O94927, Q9BPX3, P07437, Q9Y6D9, P06493, P52732, Q15021, O60216, O95347, Q14683, Q9P258, Q9Y265, Q9UQE7, Q9H6D7	164	220	13174	5.11186	0.00177898	0.000148	0.004958
GOTERM_BP_4	GO:0000087~M phase of mitotic cell cycle	14	7.82123	4.17e-06	O94927, Q9BPX3, P07437, Q9Y6D9, P06493, P52732, Q15021, O60216, O95347, Q14683, Q9P258, Q9Y265, Q9UQE7, Q9H6D7	164	224	13174	5.02058	0.00216397	0.000167	0.00603211
GOTERM_BP_4	GO:0006405~RNA export from nucleus	7	3.91061	1.03e-05	Q12769, Q09161, Q8WUM0, O00148, P57740, Q86W42, Q96FV9	164	41	13174	13.7148	0.00533177	0.000382	0.0148854
GOTERM_BP_4	GO:0022403~cell cycle phase	18	10.0559	1.47e-05	O94927, P27694, Q9BPX3, P07437, Q9Y6D9, P06493, P52732, Q15021, O60216, Q14204, O95347, Q14683, P52292, Q13616, Q9P258, Q9H6D7, Q9Y265, Q9UQE7	164	414	13174	3.49258	0.00759224	0.000508	0.0212196
GOTERM_BP_4	GO:0007051~spindle organization	7	3.91061	1.79e-05	O94927, P07437, Q14204, Q14683, Q9UQE7, Q9H6D7, P52732	164	45	13174	12.4957	0.00925349	0.000581	0.0258837
