# Supplementary material for: XRN2 interactome reveals its synthetic lethal relationship with PARP1 inhibition
Source: Sci Rep. 2020 Aug 28;10:14253. doi: 10.1038/s41598-020-71203-7 (PMC7455564; doi:10.1038/s41598-020-71203-7)
Supplement: Supplementary file 4 — Supplementary Table S3. [file 41598_2020_71203_MOESM4_ESM.xlsx]

## Sheet: Table S3
Table S3: Ingenuity pathway analysis (IPA) for identification of canonical pathways associated with XRN2.
© 2000-2015 QIAGEN. All rights reserved.
Ingenuity Canonical Pathways	-log(p-value)	Ratio	z-score	Molecules
Cell Cycle Control of Chromosomal Replication	8.56	0.259	NaN	MCM7,MCM2,RPA1,MCM3,MCM6,MCM4,MCM5
Cleavage and Polyadenylation of Pre-mRNA	7.43	0.417	NaN	CSTF3,CPSF1,CSTF1,CPSF2,NUDT21
Hereditary Breast Cancer Signaling	5.68	0.0698	NaN	HDAC2,POLR2A,POLR2E,RPA1,SMARCC2,SMARCC1,HDAC1,MSH2,CDK1
Systemic Lupus Erythematosus Signaling	5.39	0.05	NaN	IGKC,SNRPD2,SNRPB2,SNRNP200,PRPF8,SNRPA1,SNRPD1,SNRPA,IGHG3,PRPF19,SNRNP70
DNA Double-Strand Break Repair by Non-Homologous End Joining	5.27	0.286	NaN	PARP1,XRCC6,XRCC5,PRKDC

## Sheet: Complete List
Complete list from Ingenuity pathway analysis (IPA) for identification of canonical pathways associated with XRN2.
© 2000-2015 QIAGEN. All rights reserved.
Ingenuity Canonical Pathways	-log(p-value)	Ratio	z-score	Molecules
Cell Cycle Control of Chromosomal Replication	8.56	0.259	NaN	MCM7,MCM2,RPA1,MCM3,MCM6,MCM4,MCM5
Cleavage and Polyadenylation of Pre-mRNA	7.43	0.417	NaN	CSTF3,CPSF1,CSTF1,CPSF2,NUDT21
Hereditary Breast Cancer Signaling	5.68	0.0698	NaN	HDAC2,POLR2A,POLR2E,RPA1,SMARCC2,SMARCC1,HDAC1,MSH2,CDK1
Systemic Lupus Erythematosus Signaling	5.39	0.05	NaN	IGKC,SNRPD2,SNRPB2,SNRNP200,PRPF8,SNRPA1,SNRPD1,SNRPA,IGHG3,PRPF19,SNRNP70
DNA Double-Strand Break Repair by Non-Homologous End Joining	5.27	0.286	NaN	PARP1,XRCC6,XRCC5,PRKDC
Granzyme B Signaling	5.02	0.25	NaN	PARP1,LMNB1,PRKDC,LMNB2
Mitotic Roles of Polo-Like Kinase	4.61	0.0909	NaN	RAD21,SMC1A,HSP90AB1,KIF11,SMC3,CDK1
Cell Cycle: G2/M DNA Damage Checkpoint Regulation	4.16	0.102	NaN	CUL1,PRKDC,YWHAE,YWHAZ,CDK1
ATM Signaling	3.77	0.0847	NaN	TRIM28,SMC1A,SMC2,SMC3,CDK1
Mismatch Repair in Eukaryotes	3.47	0.188	NaN	RPA1,PCNA,MSH2
RAN Signaling	3.38	0.176	NaN	RANGAP1,KPNA2,KPNB1
14-3-3-mediated Signaling	3.23	0.0513	NaN	VIM,TUBB,TUBA1B,YWHAE,YWHAZ,TUBB4B
DNA Methylation and Transcriptional Repression Signaling	3.17	0.15	NaN	HDAC2,SAP18,HDAC1
Unfolded protein response	2.89	0.0741	NaN	HSPA4,HSPA9,VCP,P4HB
Protein Ubiquitination Pathway	2.72	0.0314	NaN	HSPA4,HSPA9,PSMA7,PSMD3,HSPD1,DNAJB11,CUL1,HSP90AB1
Remodeling of Epithelial Adherens Junctions	2.52	0.0588	NaN	TUBB,TUBA1B,ACTN4,TUBB4B
Nucleotide Excision Repair Pathway	2.45	0.0857	NaN	POLR2A,POLR2E,RPA1
Tight Junction Signaling	2.44	0.0359	NaN	CSTF3,CPSF1,SYMPK,CSTF1,CPSF2,NUDT21
phagosome maturation	2.38	0.0417	NaN	DYNC1H1,DYNC1LI1,TUBB,TUBA1B,TUBB4B
BER pathway	2.32	0.167	NaN	PARP1,PCNA
Sertoli Cell-Sertoli Cell Junction Signaling	2.31	0.0337	NaN	SPTBN1,TUBB,TUBA1B,SYMPK,ACTN4,TUBB4B
Role of BRCA1 in DNA Damage Response	2.31	0.0513	NaN	RPA1,SMARCC2,SMARCC1,MSH2
Cyclins and Cell Cycle Regulation	2.31	0.0513	NaN	HDAC2,CUL1,HDAC1,CDK1
Mechanisms of Viral Exit from Host Cells	2.26	0.0732	NaN	SH3GL1,LMNB1,LMNB2
EIF2 Signaling	2.24	0.0326	NaN	EIF2S1,RPLP0,RPS9,RPL4,EIF5,RPL6
Telomere Extension by Telomerase	2.13	0.133	NaN	XRCC6,XRCC5
Glucocorticoid Receptor Signaling	1.96	0.0255	NaN	HSPA4,HSPA9,POLR2A,POLR2E,HSP90AB1,SMARCC2,SMARCC1
Aldosterone Signaling in Epithelial Cells	1.96	0.0329	NaN	HSPA4,HSPA9,HSPD1,DNAJB11,HSP90AB1
GADD45 Signaling	1.93	0.105	NaN	PCNA,CDK1
Role of CHK Proteins in Cell Cycle Checkpoint Control	1.9	0.0545	NaN	RPA1,PCNA,CDK1
Huntington's Disease Signaling	1.8	0.0262	NaN	HSPA4,HDAC2,HSPA9,POLR2A,POLR2E,HDAC1
Spliceosomal Cycle	1.76	0.5	NaN	LOC102724594/U2AF1
Cell Cycle: G1/S Checkpoint Regulation	1.73	0.0469	NaN	HDAC2,CUL1,HDAC1
Estrogen Receptor Signaling	1.59	0.0315	NaN	THRAP3,POLR2A,POLR2E,PRKDC
Oxidized GTP and dGTP Detoxification	1.58	0.333	NaN	RUVBL2
2-ketoglutarate Dehydrogenase Complex	1.46	0.25	NaN	DLST
Branched-chain α-keto acid Dehydrogenase Complex	1.46	0.25	NaN	DBT
Epithelial Adherens Junction Signaling	1.4	0.0274	NaN	TUBB,TUBA1B,ACTN4,TUBB4B
HIPPO signaling	1.4	0.0349	NaN	CUL1,YWHAE,YWHAZ
Apoptosis Signaling	1.36	0.0337	NaN	PARP1,ACIN1,CDK1
VEGF Signaling	1.32	0.0326	NaN	EIF2S1,ACTN4,YWHAE
Pyruvate Fermentation to Lactate	1.29	0.167	NaN	LDHB
Zymosterol Biosynthesis	1.29	0.167	NaN	LBR
Germ Cell-Sertoli Cell Junction Signaling	1.28	0.025	NaN	TUBB,TUBA1B,ACTN4,TUBB4B
p53 Signaling	1.26	0.0306	NaN	PRKDC,PCNA,HDAC1
Telomerase Signaling	1.25	0.0303	NaN	HDAC2,HSP90AB1,HDAC1
Acetyl-CoA Biosynthesis I (Pyruvate Dehydrogenase Complex)	1.22	0.143	NaN	DBT
Role of Oct4 in Mammalian Embryonic Stem Cell Pluripotency	1.21	0.0435	NaN	PARP1,IGF2BP1
Assembly of RNA Polymerase II Complex	1.15	0.04	NaN	POLR2A,POLR2E
Hematopoiesis from Pluripotent Stem Cells	1.13	0.0392	NaN	IGKC,IGHG3
Androgen Signaling	1.13	0.027	NaN	HSPA4,POLR2A,POLR2E
Primary Immunodeficiency Signaling	1.12	0.0385	NaN	IGKC,IGHG3
Breast Cancer Regulation by Stathmin1	1.06	0.0209	NaN	TUBB,TUBA1B,TUBB4B,CDK1
Nur77 Signaling in T Lymphocytes	1.05	0.0351	NaN	HDAC2,HDAC1
Regulation of Cellular Mechanics by Calpain Protease	1.05	0.0351	NaN	ACTN4,CDK1
Myc Mediated Apoptosis Signaling	1.04	0.0345	NaN	YWHAE,YWHAZ
Purine Nucleotides De Novo Biosynthesis II	1.03	0.0909	NaN	IMPDH2
PI3K/AKT Signaling	1.03	0.0244	NaN	HSP90AB1,YWHAE,YWHAZ
Adipogenesis pathway	0.995	0.0236	NaN	HDAC2,SAP18,HDAC1
ERK5 Signaling	0.976	0.0317	NaN	YWHAE,YWHAZ
Assembly of RNA Polymerase III Complex	0.965	0.0769	NaN	SF3A1
Cholesterol Biosynthesis I	0.965	0.0769	NaN	LBR
Cholesterol Biosynthesis II (via 24,25-dihydrolanosterol)	0.965	0.0769	NaN	LBR
Cholesterol Biosynthesis III (via Desmosterol)	0.965	0.0769	NaN	LBR
Calcium-induced T Lymphocyte Apoptosis	0.964	0.0312	NaN	HDAC2,HDAC1
Hypoxia Signaling in the Cardiovascular System	0.953	0.0308	NaN	HSP90AB1,P4HB
DNA Double-Strand Break Repair by Homologous Recombination	0.935	0.0714	NaN	RPA1
Urate Biosynthesis/Inosine 5'-phosphate Degradation	0.935	0.0714	NaN	IMPDH2
eNOS Signaling	0.888	0.0211	NaN	HSPA4,HSPA9,HSP90AB1
Valine Degradation I	0.833	0.0556	NaN	DBT
Signaling by Rho Family GTPases	0.821	0.0171	NaN	VIM,CYFIP1,MSN,SEPT9
DNA damage-induced 14-3-3σ Signaling	0.812	0.0526	NaN	CDK1
Gap Junction Signaling	0.808	0.0194	NaN	TUBB,TUBA1B,TUBB4B
Purine Nucleotides Degradation II (Aerobic)	0.791	0.05	NaN	IMPDH2
Endoplasmic Reticulum Stress Pathway	0.772	0.0476	NaN	EIF2S1
TCA Cycle II (Eukaryotic)	0.736	0.0435	NaN	DLST
Estrogen-mediated S-phase Entry	0.719	0.0417	NaN	CDK1
Death Receptor Signaling	0.714	0.0217	NaN	PARP1,ACIN1
Chronic Myeloid Leukemia Signaling	0.706	0.0215	NaN	HDAC2,HDAC1
Antiproliferative Role of TOB in T Cell Signaling	0.688	0.0385	NaN	CUL1
IGF-1 Signaling	0.679	0.0206	NaN	YWHAE,YWHAZ
NRF2-mediated Oxidative Stress Response	0.677	0.0167	NaN	CCT7,DNAJB11,VCP
Superpathway of Cholesterol Biosynthesis	0.66	0.0357	NaN	LBR
Role of p14/p19ARF in Tumor Suppression	0.634	0.0333	NaN	SF3A1
Sonic Hedgehog Signaling	0.634	0.0333	NaN	CDK1
RAR Activation	0.632	0.0158	NaN	PARP1,SMARCC2,SMARCC1
B Cell Development	0.586	0.0294	NaN	IGKC
Triacylglycerol Biosynthesis	0.576	0.0286	NaN	DBT
Stearate Biosynthesis I (Animals)	0.565	0.0278	NaN	DBT
Complement System	0.555	0.027	NaN	C1QBP
p70S6K Signaling	0.552	0.0168	NaN	YWHAE,YWHAZ
RhoA Signaling	0.537	0.0164	NaN	MSN,SEPT9
Actin Cytoskeleton Signaling	0.527	0.0138	NaN	CYFIP1,MSN,ACTN4
Role of PKR in Interferon Induction and Antiviral Response	0.527	0.025	NaN	EIF2S1
Neuroprotective Role of THOP1 in Alzheimer's Disease	0.527	0.025	NaN	YWHAE
Aryl Hydrocarbon Receptor Signaling	0.458	0.0143	NaN	MCM7,HSP90AB1
Phospholipase C Signaling	0.456	0.0126	NaN	HDAC2,IGHG3,HDAC1
Autoimmune Thyroid Disease Signaling	0.455	0.0204	NaN	IGHG3
Regulation of eIF4 and p70S6K Signaling	0.439	0.0138	NaN	EIF2S1,RPS9
Retinoic acid Mediated Apoptosis Signaling	0.365	0.0156	NaN	PARP1
Pyridoxal 5'-phosphate Salvage Pathway	0.365	0.0156	NaN	CDK1
Wnt/β-catenin Signaling	0.359	0.0118	NaN	RUVBL2,HDAC1
CREB Signaling in Neurons	0.353	0.0117	NaN	POLR2A,POLR2E
NF-κB Signaling	0.347	0.0116	NaN	HDAC2,HDAC1
Macropinocytosis Signaling	0.345	0.0147	NaN	ACTN4
Calcium Signaling	0.333	0.0112	NaN	HDAC2,HDAC1
PPARα/RXRα Activation	0.33	0.0112	NaN	CAND1,HSP90AB1
AMPK Signaling	0.33	0.0112	NaN	SMARCC2,SMARCC1
Role of NFAT in Cardiac Hypertrophy	0.33	0.0112	NaN	HDAC2,HDAC1
ILK Signaling	0.312	0.0108	NaN	VIM,ACTN4
Prostate Cancer Signaling	0.288	0.0122	NaN	HSP90AB1
Leukocyte Extravasation Signaling	0.284	0.0101	NaN	MSN,ACTN4
Allograft Rejection Signaling	0.274	0.0116	NaN	IGHG3
TGF-β Signaling	0.271	0.0115	NaN	HDAC1
Neuregulin Signaling	0.267	0.0114	NaN	HSP90AB1
UVA-Induced MAPK Signaling	0.267	0.0114	NaN	PARP1
Communication between Innate and Adaptive Immune Cells	0.258	0.011	NaN	IGHG3
Salvage Pathways of Pyrimidine Ribonucleotides	0.252	0.0108	NaN	CDK1
PPAR Signaling	0.249	0.0106	NaN	HSP90AB1
Nitric Oxide Signaling in the Cardiovascular System	0.232	0.01	NaN	HSP90AB1
Paxillin Signaling	0.229	0.0099	NaN	ACTN4
HIF1α Signaling	0.226	0.0098	NaN	LDHB
Rac Signaling	0.221	0.00962	NaN	CYFIP1
Oxidative Phosphorylation	0.209	0.00917	NaN	ATP5A1
Type I Diabetes Mellitus Signaling	0.206	0.00909	NaN	HSPD1
Role of Tissue Factor in Cancer	0.206	0.00909	NaN	P4HB
phagosome formation	0.204	0.00901	NaN	IGHG3
